# Supplementary material for: Differential Impact of Nevirapine on Artemether-Lumefantrine Pharmacokinetics in Individuals Stratified by CYP2B6 c.516G>T Genotypes
Source: Antimicrob Agents Chemother. 2020 Feb 21;64(3):e00947-19. doi: 10.1128/AAC.00947-19 (PMC7038275; doi:10.1128/AAC.00947-19)
Supplement: Supplemental file 1 [file AAC.00947-19-s0001.xlsx]

## Sheet: Sheet1
Table S1: Comparison of artemether and dihydroartemisinin pharmacokinetic parameters alone versus in the presence of nevirapine for CYP2B6 c.516GG and TT subjects
Pharmacokinetic parameters	CYP2B6 c.516GG			CYP2B6 c.516TT
	AL alone (n = 10)	AL + NVP (n = 8)	P-value	AL alone (n = 12)	AL + NVP (n = 10)	P-value
Artemether
Cmax (ng/ml)	27.4 (1.46)	12.2 (13.4)	0.014	40.7 (13.1)	34.7 (37.7)	0.486
Tmax (h)	2.00 (2.00, 2.00)	2.00 (1.00, 2.00)	0.629	1.50 (1.00, 2.00)	1.50 (1.00, 2.00)	0.819
AUC0-8 (ng . h/ml)	71.4 (25.5)	29.5 (22.6)	0.001	96.9 (52.9)	76.2 (102)	0.37
AUC0-∞ (ng . h/ml)	75.2 (27.5)	31.8 (23.7)	0.001	102 (56.8)	82.7 (110)	0.444
t1/2 (h)	1.57 (0.523)	1.66 (0.641)	0.738	1.41 (0.617)	2.12 (0.912)	0.028
CL/F (Litres/h)	1,060 (391)	2,520 (1,340)	0.001	787 (584)	968 (537)	0.444
Dihydroartemisinin
Cmax (ng/ml)	56.3 (28.8)	80.2 (39.1)	0.157	51.2 (21.5)	90.9 (46.6)	0.006
Tmax (h)	2.00 (2.00, 2.00)	2.00 (0.875, 2.00)	0.124	2.00 (1.00, 3.00)	1.50 (1.00, 2.00)	0.767
AUC0-8 (ng . h/ml)	156 (69.8)	193 (53.2)	0.297	120 (62.4)	201 (92.2)	0.014
AUC0-∞ (ng . h/ml)	160 (72.7)	201 (57.7)	0.276	125 (67.0)	209 (93.8)	0.015
t1/2 (h)	1.18 (0.224)	1.40 (0.347)	0.196	1.27 (0.740)	1.50 (0.607)	0.329
CL/F (Litres/h)	477 (208)	380 (112)	0.275	611 (305)	365 (178)	0.015
Metabolic ratioa	0.470 (0.150)	0.158 (0.134)	< 0.001	0.814 (0.427)	0.396 (0.265)	0.001
All parameters are presented as geometric mean (standard deviation) except Tmax which is presented as median (interquartile range). Abbreviations: AL, artemether-lumefantrine alone; AL+NVP, artemether-lumefantrine with nevirapine; n, sample size; Cmax, maximum concentration; Tmax, time to reach Cmax; AUC0-8 area under the concentration time curve from 0 to 8 hour; AUC0-∞, AUC curve extrapolated t…
