# Supplementary material for: Differential Impact of Nevirapine on Artemether-Lumefantrine Pharmacokinetics in Individuals Stratified by CYP2B6 c.516G>T Genotypes
Source: Antimicrob Agents Chemother. 2020 Feb 21;64(3):e00947-19. doi: 10.1128/AAC.00947-19 (PMC7038275; doi:10.1128/AAC.00947-19)
Supplement: Supplemental file 2 [file AAC.00947-19-sd002.xlsx]

## Sheet: Sheet1
Table S2: Comparison lumefantrine and desbutyl-lumefantrine pharmacokinetics alone versus in the presence of nevirapine in CYP2B6 c.516GG and TT subjects
Pharmacokinetic parameters	CYP2B6 c.516GG			CYP2B6 c.516TT
	AL alone (n = 15)	AL + NVP (n = 11)	P-value	AL alone (n = 14)	AL + NVP (n = 13)	P-value
Lumefantrine
Cmax (ng/ml)	10,000 (2,690)	13,000 (5,460)	0.057	11,000 (3,690)	16,100 (5,150)	0.006
Tmax (h)	6.00 (4.00, 6.00)	4.00 (0.500, 6.00)	0.042	4.00 (1.00, 5.50)	4.00 (1.00, 6.00)	0.61
AUC0-336 (ng . h/ml)	397,000 (115,000)	447,000 (226,000)	0.42	418,000 (141,000)	647,000 (290,000)	0.003
AUC0-∞ (ng . h/ml)	431,000 (123,000)	466,000 (240,000)	0.625	452,000 (156,000)	682,000 (304,000)	0.006
t1/2 (h)	104 (30.2)	75.4 (22.5)	0.011	108 (19.9)	90.5 (19.8)	0.032
CL/F (Litres/h)	1.11 (0.316)	1.03 (0.502)	0.617	1.06 (0.414)	0.705 (0.241)	0.006
Cday-6 (ng/ml)	1,200 (348)	1,350 (750)	0.51	1,220 (464)	2,000 (919)	0.002
Cday-10 (ng/ml)	511 (156)	455 (283)	0.487	536 (168)	676 (356)	0.146
Desbutyl-lumefantrine
Cmax (ng/ml)	96.3 (112)	55.3 (29.2)	0.032	92.8 (164)	59.4 (14.8)	0.054
Tmax (h)	6.00 (1.50, 8.00)	6.00 (6.00, 8.00)	0.474	8.00 (6.00, 8.00)	8.00 (8.00, 24.0)	0.051
AUC0-336 (ng . h/ml)	9,710 (4,530)	5,740 (2,870)	0.003	10,100 (7,450)	7,500 (1,850)	0.086
AUC0-∞ (ng . h/ml)	12,100 (5,530)	6,810 (3,400)	0.002	11,900 (8,740)	8,960 (2,180)	0.103
t1/2 (h)	145 (41.9)	120 (23.2)	0.103	124 (22.3)	128 (28.9)	0.675
CL/F (Litres/h)	35.4 (14.9)	63.0 (24.9)	0.002	35.9 (20.8)	47.9 (12.1)	0.104
Cday-6 (ng/ml)	36.9 (15.7)	24.5 (12.5)	0.016	40.5 (27.0)	32.6 (8.41)	0.196
Cday-10 (ng/ml)	21.0 (8.35)	12.7 (7.67)	0.008	22.1 (14.4)	16.7 (5.95)	0.109
Metabolic ratioa	35.6 (15.1)	68.5 (36.0)	0.001	37.8 (17.6)	76.1 (23.4)	< 0.001
All parameters are presented as geometric mean (standard deviation) except Tmax which is presented as median (interquartile range). Abbreviations: AL, artemether-lumefantrine alone; AL+NVP, artemether-lumefantrine plus nevirapine; n, sample size; Cmax, maximum concentration; Tmax, time to reach Cmax; AUC0-336 area under the concentration time curve from 0 to336 hour; AUC0-∞, AUC curve extrapolate…
